# Supplementary material for: COPSOQ III in China: Preliminary Validation of an International Instrument to Measure Psychosocial Work Factors
Source: Healthcare (Basel). 2025 Apr 4;13(7):825. doi: 10.3390/healthcare13070825 (PMC11988307; doi:10.3390/healthcare13070825)
Supplement: Supplementary file 1 [file healthcare-13-00825-s001.zip]

Archive with 1 entries (1 files):
- healthcare-3492010-supplementary.pdf
